# Supplementary material for: Proteins Involved in Focal Cell Adhesion and Podosome Formation Are Differentially Expressed during Colorectal Tumorigenesis in AOM-Treated Rats
Source: Cancers (Basel). 2024 Apr 26;16(9):1678. doi: 10.3390/cancers16091678 (PMC11083089; doi:10.3390/cancers16091678)
Supplement: Supplementary file 1 [file cancers-16-01678-s001.zip]

Archive with 4 entries (4 files):
- Supplmentary 2 - Protein expression and identification - raw data   .xls
- __MACOSX/._Supplmentary 2 - Protein expression and identification - raw data   .xls
- Supplementary 1 - Proteins of interest raw data.xls
- __MACOSX/._Supplementary 1 - Proteins of interest raw data.xls
