# Supplementary material for: Proteins Involved in Focal Cell Adhesion and Podosome Formation Are Differentially Expressed during Colorectal Tumorigenesis in AOM-Treated Rats
Source: Cancers (Basel). 2024 Apr 26;16(9):1678. doi: 10.3390/cancers16091678 (PMC11083089; doi:10.3390/cancers16091678)
Supplement: Supplementary file 1 [file cancers-16-01678-s001.zip › Supplmentary 2 - Protein expression and identification - raw data .xls]

## Sheet: Sheet1
Protein expression and identification - raw data
Pos.	Master No.	IPI ID	Protein Description	Sequence Coverage	Calculated M (KDa)/pI	Appearance	Av. Ratio 2/1	Av. Ratio 3/1	Av. Ratio 4/1	Av. Ratio 4/2	Av. Ratio 3/2	Av. Ratio 4/3	T-test 2/1	T-test 3/1	T-test 4/1	T-test 4/2	T-test 3/2	T-test 4/3	1-ANOVA
1	64	IPI00213463	Actn4 Alpha-actinin-4	14	104.85, 5.27	24 (24)	1.04	1.1	1.4	1.34	1.06	1.27	0.37	0.077	0.035	0.053	0.21	0.1	0.015
		IPI00207066	Muc2 Mucin-2 (Fragment)	6	165.93, 5.19
		IPI00368347	Uba1 Ubiquitin-like modifier-activating enzyme 1	9	117.71, 5.36
2	72	NO ID				24 (24)	1.19	1.26	1.54	1.29	1.06	1.22	0.023	0.013	0.031	0.18	0.52	0.3	0.032
3	176	IPI00409539	Flna Putative uncharacterized protein Flna	28	281.11, 5.69	24 (24)	1.13	1.29	1.73	1.53	1.14	1.34	0.18	0.0045	0.019	0.057	0.11	0.16	0.0086
		IPI00764167	Myh11 myosin, heavy chain 11, smooth muscle isoform 3	21	227.91, 5.41
		IPI00765351	Myh11 similar to Myosin-11 (Myosin heavy chain, smooth muscle isoform) (SMMHC) isoform 2	21	227.49, 5.41
		IPI00957592	Myh11 myosin, heavy chain 11, smooth muscle	21	224.16, 5.41
		IPI00565677	Col6a3 Putative uncharacterized protein Col6a3	14	287.95, 8.42
		IPI00230793	Plec Isoform 3 of Plectin-1	6	516.94, 5.61
		IPI00365769	Iqgap1 IQ motif containing GTPase activating protein 1	9	188.71, 6.02
			and more
4	214	IPI00194087	Actc1 Actin, alpha cardiac muscle 1	63	41.99, 5.23	24 (24)	1.13	1.21	1.67	1.48	1.08	1.37	0.13	0.034	0.024	0.065	0.35	0.13	0.014
		IPI00197129	Acta2 Actin, aortic smooth muscle	63	41.98, 5.23
		IPI00764167	Myh11 myosin, heavy chain 11, smooth muscle isoform 3	31	227.91, 5.41
		IPI00189819	Actb Actin, cytoplasmic 1	57	41.71, 5.29
		IPI00768204	Myh11 similar to myosin, heavy polypeptide 11, smooth muscle isoform 1	29	223.66, 5.64
		IPI00409539	Flna Putative uncharacterized protein Flna	20	281.11, 5.69
		IPI00949133	Flna Putative uncharacterized protein Flna (Proteins matching the same set of peptides)
		IPI00951791	Flna Filamin, alpha (Predicted), isoform CRA_a (Proteins matching the same set of peptides)
		IPI00565677	Col6a3 Putative uncharacterized protein Col6a3	11	287.95, 8.42
		IPI00209033	Plcb3 Phospholipase C beta 3	19	139.58, 5.71
			and more hits
5	264	IPI00210644	Cps1 Carbamoyl-phosphate synthase [ammonia], mitochondrial	37	164.48, 6.33	24 (24)	-1.21	-1.26	-1.65	-1.36	-1.04	-1.31	0.24	0.061	0.023	0.17	0.89	0.11	0.043
6	322	IPI00951791	Flna Filamin, alpha (Predicted), isoform CRA_a	32	280.32, 5.68	24 (24)	-1.45	-1.68	-1.54	-1.06	-1.16	1.1	0.053	0.0015	0.0077	0.87	0.54	0.53	0.02
			Fragment of Flna
		IPI00365286	Vcl Vinculin	26	116.54, 5.83
7	324	IPI00409539	Flna Putative uncharacterized protein Flna	15	281.11, 5.69	24 (24)	-2.39	-3.23	-3.67	-1.54	-1.35	-1.14	0.023	0.00021	0.0034	0.39	0.63	0.5	0.0045
		IPI00558734	Si 210 kDa protein	13	210.12, 5.52
		IPI00210644	Cps1 Carbamoyl-phosphate synthase [ammonia], mitochondrial	16	164.48, 6.33
		IPI00365286	Vcl Vinculin	22	116.54, 5.83
8	325	IPI00191737	Serum albumin	42	68.68, 6.09	24 (24)	-1.99	-2.62	-2.78	-1.4	-1.32	-1.06	0.039	0.0015	0.0039	0.43	0.53	0.73	0.0073
		IPI00565677	Col6a3 Putative uncharacterized protein Col6a3	9	287.95, 8.42
		IPI00409539	Flna Putative uncharacterized protein Flna	11	281.12, 5.69
		IPI00210644	Cps1 Carbamoyl-phosphate synthase [ammonia], mitochondrial	14	164.48, 6.33
		IPI00365286	Vcl Vinculin	17	116.54, 5.83
9	326	IPI00360075	Lrpprc Leucine-rich PPR motif-containing protein, mitochondrial	34	156.55, 6.20	24 (24)	-2.1	-2.8	-3.72	-1.77	-1.33	-1.33	0.037	0.0013	0.0024	0.23	0.6	0.28	0.0048
		IPI00365286	Vcl Vinculin	35	116.54, 5.83
		IPI00210644	Cps1 Carbamoyl-phosphate synthase [ammonia], mitochondrial	16	164.48, 6.33
		IPI00558734	Si 210 kDa protein	10	210.12, 5.52
10	327	IPI00360075	Lrpprc Leucine-rich PPR motif-containing protein, mitochondrial	11	156.55, 6.20	24 (24)	-1.31	-1.31	-1.54	-1.18	-1	-1.17	0.067	0.02	0.0088	0.26	0.94	0.12	0.014
		IPI00210644	Cps1 Carbamoyl-phosphate synthase [ammonia], mitochondrial	10	164.48, 6.33
11	334	IPI00951791	Flna Filamin, alpha (Predicted), isoform CRA_a	26	280.32, 5.68	24 (24)	-2.14	-3.4	-3.89	-1.81	-1.59	-1.14	0.034	0.0002	0.0063	0.26	0.39	0.5	0.0072
		IPI00365286	Vcl Vinculin	23	116.54, 5.83
		IPI00558734	Si 210 kDa protein	14	210.12, 5.52
12	335	IPI00360075	Lrpprc Leucine-rich PPR motif-containing protein, mitochondrial	26	156.55, 6.20	24 (24)	-2.15	-3.15	-3.55	-1.65	-1.47	-1.13	0.059	0.0019	0.0012	0.53	0.69	0.71	0.016
		IPI00558734	Si 210 kDa protein	14	210.12, 5.52
		IPI00210644	Cps1 Carbamoyl-phosphate synthase [ammonia], mitochondrial	12	164.48, 6.33
13	336	IPI00558734	Si 210 kDa protein	14	210.12, 5.52	24 (24)	-2.46	-3.47	-4.13	-1.68	-1.41	-1.19	0.044	0.00079	0.0088	0.47	0.81	0.46	0.02
		IPI00409539	Flna Putative uncharacterized protein Flna	13	281.12, 5.69
14	349	IPI00764167	Myh11 myosin, heavy chain 11, smooth muscle isoform 3	21	227.91, 5.41	24 (24)	-1.29	-1.48	-1.81	-1.4	-1.14	-1.22	0.068	0.012	0.02	0.15	0.39	0.32	0.023
		IPI00944824	Fcgbp Fc fragment of IgG binding protein	10	274.88, 4.92
			Has a lot more protein hits
15	359	IPI00215030	Sf3a1 Splicing factor 3a, subunit 1	23	88.53, 5.15	24 (24)	-1.44	-2.14	-2.19	-1.51	-1.48	-1.02	0.071	0.00048	0.035	0.22	0.14	0.64	0.03
		IPI00944824	Fcgbp Fc fragment of IgG binding protein	14	274.88, 4.92
16	438	IPI00201333	Ganab Putative uncharacterized protein Ganab	33	106.84, 5.69	24 (24)	-1.01	1.46	1.24	1.26	1.48	-1.18	0.99	0.065	0.16	0.077	0.035	0.39	0.05
17	498		Not oserved in the pick			24 (24)	1.17	1.05	1.46	1.25	-1.12	1.4	0.13	0.57	0.033	0.17	0.25	0.05	0.029
18	522	IPI00454431	Actn1 Brain-specific alpha actinin 1 isoform	42	105.41, 5.23	24 (24)	-1.53	-1.47	-1.91	-1.25	1.04	-1.31	0.17	0.21	0.049	0.086	0.51	0.025	0.041
		IPI00949794	Actn1 Actn1 protein, Proteins matching the same set of peptides	44	102.55, 5.30
			Actn4 Alpha-actinin-4, has some unique peptides	43	104.85, 5.27
		IPI00358406	Ctnna1 Catenin (Cadherin-associated protein), alpha 1, isoform CRA_b	33	100.17, 5.91
		IPI00362757	Vil1 Vil1 protein	21	92.60, 5.60
19	603	IPI00358195	Hook1 Putative uncharacterized protein Hook1	31	84.32, 5.15	24 (24)	1.38	1.7	1.99	1.44	1.23	1.17	0.041	0.0052	0.0096	0.077	0.072	0.43	0.0029
		IPI00767488	Pdxdc1 87 kDa protein	35	86.84, 5.48
		IPI00364895	Immt Putative uncharacterized protein Immt	31	82.19, 5.41
			and more difficult to tell
20	615	IPI00923716	Gsn Isoform 2 of Gelsolin	45	80.88, 5.46	24 (24)	1.16	1.35	1.59	1.37	1.16	1.18	0.12	0.093	0.014	0.08	0.42	0.39	0.044
		IPI00365286	Vcl Vinculin	23	116.54, 5.83
			Post trans modification of GSNposibly phospho
21	616	IPI00923716	Gsn Isoform 2 of Gelsolin	37	80.88, 5.46	24 (24)	1.02	1.26	1.51	1.48	1.23	1.2	0.71	0.062	0.059	0.067	0.075	0.42	0.044
		IPI00362757	Vil1 Vil1 protein	24	92.60, 5.60
22	679	IPI00364895	Immt Putative uncharacterized protein Immt	40	82.19, 5.41	24 (24)	1.11	1.19	1.68	1.51	1.06	1.42	0.14	0.071	0.018	0.048	0.5	0.089	0.0096
		IPI00197129	Acta2 Actin, aortic smooth muscle	63	41.98, 5.23
			Check for actin with western blot (Actin dimer)
23	688	IPI00365568	Scin Scinderin	35	80.15, 5.67	24 (24)	-1.13	-1.38	-1.48	-1.31	-1.22	-1.07	0.44	0.04	0.016	0.07	0.17	0.44	0.028
		IPI00362757	Vil1 Vil1 protein	22	92.60, 5.60
24	697	IPI00559131	Lpp Lipoma-preferred partner homolog	42	68.34, 8.51	24 (24)	1.27	1.3	1.47	1.16	1.03	1.13	0.062	0.077	0.022	0.2	0.84	0.34	0.03
		IPI00679202	Tf Isoform 1 of Serotransferrin	40	76.35, 7.14
		IPI00231954	Pfkp 6-phosphofructokinase type C	21	85.67, 6.95
		IPI00364151	Pnpt1 polyribonucleotide nucleotidyltransferase 1	21	85.84, 8.42
25	718	IPI00470254	Ezr Ezrin	44	69.35, 5.83	24 (24)	1.1	1.56	1.32	1.21	1.42	-1.18	0.13	0.0064	0.16	0.35	0.02	0.35	0.033
		IPI00208118	Cald1 Non-muscle caldesmon	36	60.54, 6.34
26	758	IPI00201060	Lmna Lamin-A	51	74.28, 6.54	24 (24)	-1.52	-1.92	-1.55	-1.02	-1.26	1.24	0.048	0.029	0.071	0.78	0.18	0.31	0.028
		IPI00679202	Tf Isoform 1 of Serotransferrin	42	76.35, 7.14
		IPI00212622	Hadha Trifunctional enzyme subunit alpha, mitochondrial	26	82.61, 9.16
		IPI00210635	Nsf Vesicle-fusing ATPase	24	82.60, 6.55
27	761	IPI00212314	Msn Moesin	43	67.69, 6.16	24 (24)	1.17	1.6	1.42	1.21	1.36	-1.13	0.067	0.0024	0.043	0.22	0.01	0.36	0.0057
		IPI00201060	Lmna Lamin-A	55	74.28, 6.54
		IPI00372191	Mccc1 Methylcrotonoyl-CoA carboxylase subunit alpha, mitochondrial	36	79.28, 6.66
28	763	IPI00201060	Lmna Lamin-A	53	74.28, 6.54	24 (24)	-1.58	-1.89	-1.86	-1.17	-1.19	1.02	0.028	0.011	0.054	0.41	0.23	0.87	0.039
		IPI00679202	Tf Isoform 1 of Serotransferrin	44	76.35, 7.14
		IPI00421539	Aco2 Aconitate hydratase, mitochondrial	24	85.38, 7.87
		IPI00195627	Clca3 Putative uncharacterized protein Clca3	20	99.76, 5.61
29	801	IPI00679202	Tf Isoform 1 of Serotransferrin	40	76.35, 7.14	24 (24)	-1.23	-1.6	-1.52	-1.24	-1.3	1.05	0.26	0.045	0.058	0.098	0.071	0.76	0.038
			Proteins Matching the same set of peptides
		IPI00949107	Srprb Cc1-8	29	107.34, 8.35
		IPI00952444	Tf 107 kDa protein
		IPI00201060	Lmna Lamin-A	50	74.28, 6.54
		IPI00195627	Clca3 Putative uncharacterized protein Clca3	21	99.76, 5.61
30	838	IPI00195627	Clca3 Putative uncharacterized protein Clca3	29	99.76, 5.61	24 (24)	1.06	-1.36	-1.56	-1.65	-1.44	-1.14	0.58	0.044	0.1	0.067	0.0082	0.45	0.046
			Note: there should be fragmentation
		IPI00373591	Fubp1 Far upstream element-binding protein 1	24	67.16, 7.18
		IPI00876603	Hnrpm heterogeneous nuclear ribonucleoprotein M isoform a	13	77.58, 8.80
31	852	IPI00208205	Hspa8, Heat shock cognate 71 kDa protein	54	70.83, 5.37	24 (24)	1.16	1.45	1.27	1.1	1.26	-1.14	0.15	0.0029	0.018	0.37	0.067	0.21	0.0094
		IPI00831745	Anxa6, annexin A6	44	75.71, 5.39
		IPI00362757	Vil1, Vil1 protein	13	92.60, 5.60
		IPI00231968	Anxa4, Annexin A4	28	35.87, 5.42
		IPI00193584	Rnpep, Aminopeptidase B	13	72.57, 5.47
32	937	IPI00373492	Lcp1 Lymphocyte cytosolic protein 1	61	70.08, 5.15	24 (24)	1.03	1.42	1.22	1.18	1.38	-1.17	0.61	0.07	0.0084	0.015	0.094	0.42	0.04
		IPI00206624	Hspa5 78 kDa glucose-regulated protein	39	72.30, 5.07
		IPI00370844	Pls1 Pls1 protein	42	70.35, 5.33
33	982	IPI00213013	Stip1 Stress-induced-phosphoprotein 1	54	62.53, 6.4	24 (24)	1.15	1.5	1.25	1.08	1.3	-1.2	0.11	0.0031	0.021	0.35	0.03	0.083	0.0028
		IPI00201060	Lmna Lamin-A	40	74.28, 6.54
		IPI00209570	Me2 malic enzyme 2, NAD(+)-dependent, mitochondrial	41	65.31, 7.87
		IPI00780332	Pgm1 phosphoglucomutase-1	46	61.35, 6.14
34	1021	IPI00231742	Cat Catalase	36	59.72, 7.07	24 (24)	-1.39	-1.43	-1.72	-1.23	-1.02	-1.2	0.051	0.025	0.0042	0.28	0.93	0.27	0.019
		IPI00372498	Dak Bifunctional ATP-dependent dihydroxyacetone kinase/FAD-AMP lyase (cyclizing)	37	59.40, 7.12
		IPI00339197	Pkm2 Isoform M2 of Pyruvate kinase isozymes M1/M2	34	57.74, 7.15
35	1086	IPI00366785	Yars Tyrosyl-tRNA synthetase, cytoplasmic	53	62.99, 8.61	24 (24)	1.23	1.73	1.4	1.14	1.41	-1.23	0.14	0.017	0.061	0.39	0.08	0.29	0.025
		IPI00209916	LOC362855 UPF0027 protein C22orf28 homolog	38
36	1135	IPI00210071	Coro1a Coronin-1A	33	51.03, 6.05	24 (24)	-1.19	1.09	-1.55	-1.3	1.3	-1.69	0.18	0.65	0.029	0.12	0.14	0.028	0.022
		IPI00360884	Gopc Putative uncharacterized protein Gopc	33	49.79, 5.98
		IPI00471530	Lap3 Isoform 1 of Cytosol aminopeptidase
			need to look at the blank before
37	1136	IPI00210071	Coro1a Coronin-1A	33	51.03, 6.05	24 (24)	-1.13	1.62	-1.03	1.09	1.84	-1.68	0.23	0.12	0.76	0.48	0.057	0.11	0.049
		IPI00213552	Dync1li1 Cytoplasmic dynein 1 light intermediate chain 1	48	56.75, 6.13
			and more hits
38	1178	IPI00230941	Vim Vimentin	64	53.70, 5.06	24 (24)	1.2	1.45	1.41	1.17	1.21	-1.03	0.018	0.0029	0.038	0.27	0.033	0.73	0.012
		IPI00189795	Tuba1a Tubulin alpha-1A chain	56	50.10, 4.94
			and different forms of tubulin
39	1254	IPI00421517	Des, Desmin	61	53.42, 5.21	24 (24)	1.2	1.25	2.1	1.75	1.04	1.68	0.17	0.14	0.054	0.11	0.67	0.15	0.041
		IPI00396910	Atp5a1, ATP synthase subunit alpha, mitochondrial	14	59.71, 9.22
		IPI00189813	Acta1 Actin, alpha skeletal muscle	27	42.02, 5.23
		IPI00358059	Dnpep Aspartyl aminopeptidase	21	52.52, 6.82
		IPI00200898	Slc9a3r1 Na(+)/H(+) exchange regulatory cofactor NHE-RF1	17	38.80, 5.70
40	1267	IPI00421517	Des Desmin	74	53.42, 5.21	24 (24)	1.37	1.61	2.76	2.02	1.18	1.71	0.07	0.016	0.04	0.13	0.1	0.25	0.025
		IPI00231770	Prkar1a cAMP-dependent protein kinase type I-alpha regulatory subunit	32	43.06, 5.27
41	1287	IPI00363930	Sept11 Isoform 1 of Septin-11	23	49.66, 6.42	24 (24)	1.02	1.38	1.42	1.4	1.36	1.03	0.88	0.036	0.024	0.02	0.032	0.78	0.012
		IPI00870172	Sept11 Isoform 2 of Septin-11 matches with the same set of peptides
		IPI00944830	Sept11 Isoform 3 of Septin-11
42	1353	IPI00464815	Eno1 Alpha-enolase	49	47.09, 6.16	24 (24)	-1.29	-1.51	-1.49	-1.16	-1.17	1.01	0.049	0.02	0.028	0.37	0.33	0.98	0.046
		IPI00197568	Gdi2, Rab GDP dissociation inhibitor beta	46	50.50, 5.93
		IPI00201969	Vat1, Vesicle amine transport protein 1 homolog	22	43.09, 6.17
		IPI00195372	Eef1a1, Elongation factor 1-alpha 1	22	50.08, 9.10
		IPI00207947	Lta4h, Leukotriene A4 hydrolase	16	69.04, 5.81
43	1362	IPI00464815	Eno1 Alpha-enolase	59	47.09, 6.16	24 (24)	-1.55	-1.85	-1.89	-1.22	-1.19	-1.02	0.056	0.012	0.024	0.46	0.5	0.86	0.043
		IPI00197568	Gdi2 Rab GDP dissociation inhibitor beta	54	50.50, 5.93
		IPI00189795	Tuba1a Tubulin alpha-1A chain	37	50.10, 4.94
44	1375	IPI00464815	Eno1 Alpha-enolase	43	47.09, 6.16		-1.46	-1.49	-1.46	-1	-1.02	1.02	0.027	0.011	0.061	0.9	0.9	0.95	0.04
		IPI00373492	Lymphocyte cytosolic protein 1	33	70.08, 5.15
		IPI00200898	Slc9a3r1 Na(+)/H(+) exchange regulatory cofactor NHE-RF1	41	38.81, 5.70
		IPI00197568	Gdi2 Rab GDP dissociation inhibitor beta	23	50.50, 5.93
			and more hits
45	1451	IPI00193279	Oat, Ornithine aminotransferase, mitochondrial	56	48.30, 6.53	24 (24)	-1.37	-1.67	-1.71	-1.25	-1.22	-1.02	0.044	0.011	0.0098	0.24	0.28	0.89	0.018
		IPI00476295	Ahcy Adenosylhomocysteinase	38	47.51, 6.07
46	1554	IPI00464791	Acy1 Aminoacylase-1A	49	45.78, 6.03	24 (24)	-1.5	-1.92	-1.72	-1.15	-1.28	1.12	0.069	0.00071	0.0052	0.67	0.37	0.47	0.012
		IPI00208304	Sept2 Septin-2	32	41.57, 6.15
		IPI00231426	Pgk1 Phosphoglycerate kinase 1	34	44.51, 8.02
47	1633	IPI00362072	Actr2 Actin-related protein 2	44	44.71, 6.30	24 (24)	-1.03	1.38	1.06	1.1	1.42	-1.3	0.81	0.023	0.45	0.13	0.0053	0.0075	0.0054
		IPI00365353	Cecr5 Putative uncharacterized protein Cecr5	20	46.45, 6.90
		IPI00954699	Eif2s3y eukaryotic translation initiation factor 2, subunit 3, structural gene Y-linked	31	51.12, 8.66
48	1636	IPI00187860	Hnrnpc, Heterogeneous nuclear ribonucleoprotein C	36	34.36, 4.92	24 (24)	-1.42	-1.62	-1.63	-1.15	-1.14	-1.01	0.072	0.00036	0.0088	0.62	0.65	0.86	0.031
		IPI00362407	Inpp1, Inositol polyphosphate-1-phosphatase	41	43.33, 4.95
		IPI00551812	Atp5b ATP synthase subunit beta, mitochondrial	28	56.32, 5.19
		IPI00421517	Des, Desmin	41	43.33, 4.95
		IPI00357924	Idh3B Isocitrate dehydrogenase [NAD] subunit beta, mitochondrial	35	42.33, 8.89
		IPI00324272	Apoa4 Apolipoprotein A-IV	26	44.43, 5.12
49	1676	IPI00231359	Acads Acyl-Coenzyme A dehydrogenase, C-2 to C-3 short chain	45	44.94, 8.47	24 (24)	1.11	1.12	1.49	1.34	1.01	1.33	0.39	0.21	0.034	0.089	0.83	0.064	0.035
		IPI00371079	Ccdc51 Coiled-coil domain-containing protein 51	30	45.78, 8.22
50	1743	IPI00231615	Anxa1 Annexin A1	66	38.80, 6.67	24 (24)	-1.23	-1.45	-1.38	-1.12	-1.17	1.05	0.12	0.01	0.049	0.39	0.14	0.76	0.03
		IPI00371236	Tufm Elongation factor Tu, mitochondrial	42	49.49, 7.23
		IPI00325146	Anxa2 Isoform Short of Annexin A2	36	38.65, 7.55
		IPI00190377	Taldo1 Transaldolase	26	37.44, 6.57
		IPI00231737	Akr1b1 Aldose reductase	27	35.77, 6.26
		IPI00958319	intelectin 1 (galactofuranose binding)-like	20	34.84, 6.06
51	1953	IPI00198717	Mdh1 Malate dehydrogenase, cytoplasmic	35	36.46, 6.16	24 (24)	-1.33	-1.41	-1.48	-1.11	-1.06	-1.05	0.049	0.025	0.023	0.35	0.56	0.62	0.02
		IPI00231783	Ldhb L-lactate dehydrogenase B chain	20	36.59,5.70
		IPI00197711	Ldha L-lactate dehydrogenase A chain	22	36.43, 8.45
		IPI00213610	Cryl1 Lambda-crystallin homolog	19	35.32, 5.94
		IPI00230874	Blvra Biliverdin reductase A	20	33.54, 5.82
52	1963	IPI00190557	Phb2, Prohibitin-2	43	33.29, 9.83	24 (24)	-1.12	-1.18	-1.4	-1.25	-1.05	-1.19	0.18	0.069	0.035	0.1	0.47	0.17	0.031
		IPI00205332	Etfa Electron transfer flavoprotein subunit alpha, mitochondrial	33	34.93, 8.62
		IPI00198327	Vdac2, Voltage-dependent anion-selective channel protein 2	37	31.73, 7.44
		IPI00421874	Vdac1, Voltage-dependent anion-selective channel protein 1	37	30.74, 8.62
		IPI00208382	Ppt1, Palmitoyl-protein thioesterase 1	23	34.43, 7.10
		IPI00197711	Ldha L-lactate dehydrogenase A chain	19	36.43, 8.45
53	2049	not observed in the pick gel				24 (24)	-1.24	-1.43	-1.51	-1.21	-1.15	-1.05	0.077	0.022	0.032	0.21	0.25	0.7	0.037
54	2051	IPI00471889	Anxa5 Annexin A5	57	35.72, 4.93	24 (24)	-1.13	-1.47	-1.48	-1.31	-1.3	-1.01	0.42	0.02	0.022	0.16	0.17	0.91	0.045
		IPI00368053	Glod4 Glyoxalase domain-containing protein 4	46	33.25, 5.11
		IPI00764535	Arpc2 Actin-related protein 2/3 complex subunit 2	34	34.37, 6.84
		IPI00366104	Tollip Toll-interacting protein	22	30.29, 5.04
55	2145	IPI00208249	Clic4, Chloride intracellular channel protein 4	41	28.61, 5.92	24 (24)	1.48	1.38	1.58	1.07	-1.07	1.15	0.062	0.056	0.031	0.65	0.68	0.31	0.034
		IPI00211970	Psme2, Proteasome activator complex subunit 2	21	26.84, 5.52
		IPI00948363	Psme1, Proteasome activator complex subunit 1	34	28.62, 5.63
56	2232	IPI00470228	Hpgd, 15-hydroxyprostaglandin dehydrogenase [NAD+]	47	28.92, 5.97	24 (24)	-1.26	-1.34	-1.49	-1.18	-1.06	-1.11	0.083	0.0039	0.029	0.36	0.71	0.41	0.05
		IPI00188111	Gamt, Guanidinoacetate N-methyltransferase	44	26.39, 5.69
		IPI00188111	Cct6a, Chaperonin subunit 6a	18	57.98, 6.63
57	2277	IPI00208209	Prdx4, Peroxiredoxin-4	43	30.99, 6.18	24 (24)	1.18	1.51	1.42	1.21	1.28	-1.06	0.056	0.016	0.028	0.17	0.088	0.71	0.02
		IPI00372659	Dhrs11 Putative uncharacterized protein RGD1307935	42	28.35, 5.98
58	2335	IPI00210381	Rab11b Ras-related protein Rab-11B	32	24.47, 5.64	24 (24)	-1.2	-1.43	-1.53	-1.28	-1.19	-1.07	0.15	0.0049	0.046	0.21	0.17	0.56	0.045
		IPI00554034	Rab6a Ras-related protein Rab-6A	28	23.57, 5.42
		IPI00515778	Rpl9 60S ribosomal protein L9	21	21.88, 9.96
		IPI00208306	Tpt1 Translationally-controlled tumor protein	30	19.45, 4.76
59	2388	Not observed in the pick gel				24 (24)	-1.33	-1.77	-1.28	1.04	-1.33	1.38	0.089	0.0071	0.18	0.77	0.0061	0.028	0.0055
60	2402	IPI00231196	Tagln, Transgelin	62	22.59, 8.87	24 (24)	1.03	-1.11	1.35	1.3	-1.15	1.5	0.67	0.017	0.12	0.19	0.083	0.047	0.041
		IPI00211779	Prdx1 Peroxiredoxin-1	61	22.09, 8.27
		IPI00231229	Gstp1 Glutathione S-transferase P	31	23.42, 6.87
		IPI00211593	Sod2 Superoxide dismutase [Mn], mitochondrial	20	24.66, 8.96
61	2422	Not observed in the pick gel				24 (24)	-1.3	-1.7	-1.5	-1.15	-1.31	1.14	0.092	0.016	0.045	0.36	0.12	0.52	0.03
62	2465	IPI00944815	Psmb9 proteasome subunit beta type-9	21	23.33, 4.89	24 (24)	1.35	1.25	1.68	1.24	-1.08	1.35	0.0075	0.064	0.016	0.24	0.39	0.13	0.013
		IPI00858359	Myl9 Myosin, light polypeptide 9, regulatory	29	19.84, 4.80
63	2624	Not observed in the pick gel				24 (24)	-1.21	-2.48	-2.34	-1.93	-2.05	1.06	0.3	0.00026	0.013	0.059	0.011	0.91	0.0029
64	2699	Not observed in the pick gel				24 (24)	-1.36	-1.85	-2.37	-1.74	-1.36	-1.28	0.11	0.0018	0.028	0.14	0.25	0.33	0.027
65	2724	IPI00231358	Pfn1 Profilin-1	47	14.95, 8.46	24 (24)	-1.39	-1.76	-2.08	-1.5	-1.26	-1.19	0.066	0.00067	0.02	0.16	0.22	0.35	0.015
66	2731	IPI00231649	Fabp6, Gastrotropin	52	14.54, 5.52	24 (24)	8.08	5.54	4.88	-1.66	-1.46	-1.13	0.025	0.0046	0.0023	0.73	0.83	0.86	0.012
		IPI00207890	Fabp4 Adipocyte lipid-binding protein	19	16.46, 9.10
		IPI00958044	Hist1h2ai histone cluster 1, H2ae-like	14	28.04, 11.43
		IPI00958962	Hist1h4b;Hist1h4m histone cluster 1, H4m	13	29.85, 11.26
67	2782	Not observed in the pick gel				21 (24)	-1.21	-1.5	-2.04	-1.69	-1.24	-1.36	0.27	0.0055	0.015	0.17	0.43	0.17	0.025
68	2792	Not observed in the pick gel				21 (24)	-1.16	-1.6	-2.01	-1.73	-1.38	-1.25	0.52	0.04	0.039	0.086	0.081	0.32	0.028
