# Supplementary material for: Proteins Involved in Focal Cell Adhesion and Podosome Formation Are Differentially Expressed during Colorectal Tumorigenesis in AOM-Treated Rats
Source: Cancers (Basel). 2024 Apr 26;16(9):1678. doi: 10.3390/cancers16091678 (PMC11083089; doi:10.3390/cancers16091678)
Supplement: Supplementary file 1 [file cancers-16-01678-s001.zip › Supplementary 1 - Proteins of interest raw data.xls]

## Sheet: Sheet1
Protein of interest - raw data
Pos.	Master No.	Appearance	Av. Ratio 2/1	Av. Ratio 3/1	Av. Ratio 4/1	Av. Ratio 4/2	Av. Ratio 3/2	Av. Ratio 4/3	T-test 2/1	T-test 3/1	T-test 4/1	T-test 4/2	T-test 3/2	T-test 4/3	1-ANOVA
1	64	24 (24)	1.04	1.1	1.4	1.34	1.06	1.27	0.37	0.077	0.035	0.053	0.21	0.1	0.015
2	72	24 (24)	1.19	1.26	1.54	1.29	1.06	1.22	0.023	0.013	0.031	0.18	0.52	0.3	0.032
3	176	24 (24)	1.13	1.29	1.73	1.53	1.14	1.34	0.18	0.0045	0.019	0.057	0.11	0.16	0.0086
4	214	24 (24)	1.13	1.21	1.67	1.48	1.08	1.37	0.13	0.034	0.024	0.065	0.35	0.13	0.014
5	264	24 (24)	-1.21	-1.26	-1.65	-1.36	-1.04	-1.31	0.24	0.061	0.023	0.17	0.89	0.11	0.043
6	322	24 (24)	-1.45	-1.68	-1.54	-1.06	-1.16	1.1	0.053	0.0015	0.0077	0.87	0.54	0.53	0.02
7	324	24 (24)	-2.39	-3.23	-3.67	-1.54	-1.35	-1.14	0.023	0.00021	0.0034	0.39	0.63	0.5	0.0045
8	325	24 (24)	-1.99	-2.62	-2.78	-1.4	-1.32	-1.06	0.039	0.0015	0.0039	0.43	0.53	0.73	0.0073
9	326	24 (24)	-2.1	-2.8	-3.72	-1.77	-1.33	-1.33	0.037	0.0013	0.0024	0.23	0.6	0.28	0.0048
10	327	24 (24)	-1.31	-1.31	-1.54	-1.18	-1	-1.17	0.067	0.02	0.0088	0.26	0.94	0.12	0.014
11	334	24 (24)	-2.14	-3.4	-3.89	-1.81	-1.59	-1.14	0.034	0.0002	0.0063	0.26	0.39	0.5	0.0072
12	335	24 (24)	-2.15	-3.15	-3.55	-1.65	-1.47	-1.13	0.059	0.0019	0.0012	0.53	0.69	0.71	0.016
13	336	24 (24)	-2.46	-3.47	-4.13	-1.68	-1.41	-1.19	0.044	0.00079	0.0088	0.47	0.81	0.46	0.02
14	349	24 (24)	-1.29	-1.48	-1.81	-1.4	-1.14	-1.22	0.068	0.012	0.02	0.15	0.39	0.32	0.023
15	359	24 (24)	-1.44	-2.14	-2.19	-1.51	-1.48	-1.02	0.071	0.00048	0.035	0.22	0.14	0.64	0.03
16	438	24 (24)	-1.01	1.46	1.24	1.26	1.48	-1.18	0.99	0.065	0.16	0.077	0.035	0.39	0.05
17	498	24 (24)	1.17	1.05	1.46	1.25	-1.12	1.4	0.13	0.57	0.033	0.17	0.25	0.05	0.029
18	522	24 (24)	-1.53	-1.47	-1.91	-1.25	1.04	-1.31	0.17	0.21	0.049	0.086	0.51	0.025	0.041
19	603	24 (24)	1.38	1.7	1.99	1.44	1.23	1.17	0.041	0.0052	0.0096	0.077	0.072	0.43	0.0029
20	615	24 (24)	1.16	1.35	1.59	1.37	1.16	1.18	0.12	0.093	0.014	0.08	0.42	0.39	0.044
21	616	24 (24)	1.02	1.26	1.51	1.48	1.23	1.2	0.71	0.062	0.059	0.067	0.075	0.42	0.044
22	679	24 (24)	1.11	1.19	1.68	1.51	1.06	1.42	0.14	0.071	0.018	0.048	0.5	0.089	0.0096
23	688	24 (24)	-1.13	-1.38	-1.48	-1.31	-1.22	-1.07	0.44	0.04	0.016	0.07	0.17	0.44	0.028
24	697	24 (24)	1.27	1.3	1.47	1.16	1.03	1.13	0.062	0.077	0.022	0.2	0.84	0.34	0.03
25	718	24 (24)	1.1	1.56	1.32	1.21	1.42	-1.18	0.13	0.0064	0.16	0.35	0.02	0.35	0.033
26	758	24 (24)	-1.52	-1.92	-1.55	-1.02	-1.26	1.24	0.048	0.029	0.071	0.78	0.18	0.31	0.028
27	761	24 (24)	1.17	1.6	1.42	1.21	1.36	-1.13	0.067	0.0024	0.043	0.22	0.01	0.36	0.0057
28	763	24 (24)	-1.58	-1.89	-1.86	-1.17	-1.19	1.02	0.028	0.011	0.054	0.41	0.23	0.87	0.039
29	801	24 (24)	-1.23	-1.6	-1.52	-1.24	-1.3	1.05	0.26	0.045	0.058	0.098	0.071	0.76	0.038
30	838	24 (24)	1.06	-1.36	-1.56	-1.65	-1.44	-1.14	0.58	0.044	0.1	0.067	0.0082	0.45	0.046
31	852	24 (24)	1.16	1.45	1.27	1.1	1.26	-1.14	0.15	0.0029	0.018	0.37	0.067	0.21	0.0094
32	937	24 (24)	1.03	1.42	1.22	1.18	1.38	-1.17	0.61	0.07	0.0084	0.015	0.094	0.42	0.04
33	982	24 (24)	1.15	1.5	1.25	1.08	1.3	-1.2	0.11	0.0031	0.021	0.35	0.03	0.083	0.0028
34	1021	24 (24)	-1.39	-1.43	-1.72	-1.23	-1.02	-1.2	0.051	0.025	0.0042	0.28	0.93	0.27	0.019
35	1086	24 (24)	1.23	1.73	1.4	1.14	1.41	-1.23	0.14	0.017	0.061	0.39	0.08	0.29	0.025
36	1135	24 (24)	-1.19	1.09	-1.55	-1.3	1.3	-1.69	0.18	0.65	0.029	0.12	0.14	0.028	0.022
37	1136	24 (24)	-1.13	1.62	-1.03	1.09	1.84	-1.68	0.23	0.12	0.76	0.48	0.057	0.11	0.049
38	1178	24 (24)	1.2	1.45	1.41	1.17	1.21	-1.03	0.018	0.0029	0.038	0.27	0.033	0.73	0.012
39	1254	24 (24)	1.2	1.25	2.1	1.75	1.04	1.68	0.17	0.14	0.054	0.11	0.67	0.15	0.041
40	1267	24 (24)	1.37	1.61	2.76	2.02	1.18	1.71	0.07	0.016	0.04	0.13	0.1	0.25	0.025
41	1287	24 (24)	1.02	1.38	1.42	1.4	1.36	1.03	0.88	0.036	0.024	0.02	0.032	0.78	0.012
42	1353	24 (24)	-1.29	-1.51	-1.49	-1.16	-1.17	1.01	0.049	0.02	0.028	0.37	0.33	0.98	0.046
43	1362	24 (24)	-1.55	-1.85	-1.89	-1.22	-1.19	-1.02	0.056	0.012	0.024	0.46	0.5	0.86	0.043
44	1375	24 (24)	-1.46	-1.49	-1.46	-1	-1.02	1.02	0.027	0.011	0.061	0.9	0.9	0.95	0.04
45	1451	24 (24)	-1.37	-1.67	-1.71	-1.25	-1.22	-1.02	0.044	0.011	0.0098	0.24	0.28	0.89	0.018
46	1554	24 (24)	-1.5	-1.92	-1.72	-1.15	-1.28	1.12	0.069	0.00071	0.0052	0.67	0.37	0.47	0.012
47	1633	24 (24)	-1.03	1.38	1.06	1.1	1.42	-1.3	0.81	0.023	0.45	0.13	0.0053	0.0075	0.0054
48	1636	24 (24)	-1.42	-1.62	-1.63	-1.15	-1.14	-1.01	0.072	0.00036	0.0088	0.62	0.65	0.86	0.031
49	1676	24 (24)	1.11	1.12	1.49	1.34	1.01	1.33	0.39	0.21	0.034	0.089	0.83	0.064	0.035
50	1743	24 (24)	-1.23	-1.45	-1.38	-1.12	-1.17	1.05	0.12	0.01	0.049	0.39	0.14	0.76	0.03
51	1953	24 (24)	-1.33	-1.41	-1.48	-1.11	-1.06	-1.05	0.049	0.025	0.023	0.35	0.56	0.62	0.02
52	1963	24 (24)	-1.12	-1.18	-1.4	-1.25	-1.05	-1.19	0.18	0.069	0.035	0.1	0.47	0.17	0.031
53	2049	24 (24)	-1.24	-1.43	-1.51	-1.21	-1.15	-1.05	0.077	0.022	0.032	0.21	0.25	0.7	0.037
54	2051	24 (24)	-1.13	-1.47	-1.48	-1.31	-1.3	-1.01	0.42	0.02	0.022	0.16	0.17	0.91	0.045
55	2145	24 (24)	1.48	1.38	1.58	1.07	-1.07	1.15	0.062	0.056	0.031	0.65	0.68	0.31	0.034
56	2232	24 (24)	-1.26	-1.34	-1.49	-1.18	-1.06	-1.11	0.083	0.0039	0.029	0.36	0.71	0.41	0.05
57	2277	24 (24)	1.18	1.51	1.42	1.21	1.28	-1.06	0.056	0.016	0.028	0.17	0.088	0.71	0.02
58	2335	24 (24)	-1.2	-1.43	-1.53	-1.28	-1.19	-1.07	0.15	0.0049	0.046	0.21	0.17	0.56	0.045
59	2388	24 (24)	-1.33	-1.77	-1.28	1.04	-1.33	1.38	0.089	0.0071	0.18	0.77	0.0061	0.028	0.0055
60	2402	24 (24)	1.03	-1.11	1.35	1.3	-1.15	1.5	0.67	0.017	0.12	0.19	0.083	0.047	0.041
61	2422	24 (24)	-1.3	-1.7	-1.5	-1.15	-1.31	1.14	0.092	0.016	0.045	0.36	0.12	0.52	0.03
62	2465	24 (24)	1.35	1.25	1.68	1.24	-1.08	1.35	0.0075	0.064	0.016	0.24	0.39	0.13	0.013
63	2624	24 (24)	-1.21	-2.48	-2.34	-1.93	-2.05	1.06	0.3	0.00026	0.013	0.059	0.011	0.91	0.0029
64	2699	24 (24)	-1.36	-1.85	-2.37	-1.74	-1.36	-1.28	0.11	0.0018	0.028	0.14	0.25	0.33	0.027
65	2724	24 (24)	-1.39	-1.76	-2.08	-1.5	-1.26	-1.19	0.066	0.00067	0.02	0.16	0.22	0.35	0.015
66	2731	24 (24)	8.08	5.54	4.88	-1.66	-1.46	-1.13	0.025	0.0046	0.0023	0.73	0.83	0.86	0.012
67	2782	21 (24)	-1.21	-1.5	-2.04	-1.69	-1.24	-1.36	0.27	0.0055	0.015	0.17	0.43	0.17	0.025
68	2792	21 (24)	-1.16	-1.6	-2.01	-1.73	-1.38	-1.25	0.52	0.04	0.039	0.086	0.081	0.32	0.028
